# Supplementary material for: Hinge like domain motion facilitates human RBMS1 protein binding to proto-oncogene c-myc promoter
Source: Nucleic Acids Res. 2021 May 17;49(10):5943–55. doi: 10.1093/nar/gkab363 (PMC8191779; doi:10.1093/nar/gkab363)
Supplement: gkab363_Supplemental_Files [file gkab363_supplemental_files.zip]

Archive with 3 entries (3 files):
- apoRBMS1.mp4
- Complex.mp4
- NAR SUPPLEMENTARY.pdf
